# Supplementary material for: Impact Assessment of Spatial Mismatch Between Grain Production and Consumption on Non-Point Source Pollution and Carbon Emissions from Grain Production in China
Source: Foods. 2026 May 9;15(10):1659. doi: 10.3390/foods15101659 (PMC13206509; doi:10.3390/foods15101659)
Supplement: Supplementary file 1 [file foods-15-01659-s001.zip]

Archive with 1 entries (1 files):
- foods-4276268-supplementary.pdf
